# Supplementary material for: Analysis of Circulating Tumor DNA in Synchronous Metastatic Colorectal Cancer at Diagnosis Predicts Overall Patient Survival
Source: Int J Mol Sci. 2023 May 8;24(9):8438. doi: 10.3390/ijms24098438 (PMC10179090; doi:10.3390/ijms24098438)
Supplement: Supplementary file 1 [file ijms-24-08438-s001.zip]

Archive with 1 entries (1 files):
- ijms-2359777-supplementary.pdf
